# Supplementary material for: Evolution of the reptile spine reveals independent trajectories to axial skeletal complexity in amniotes
Source: Nat Commun. 2026 Apr 16;17:5304. doi: 10.1038/s41467-026-72071-x (PMC13269487; doi:10.1038/s41467-026-72071-x)
Supplement: Supplementary file 3 — Supplementary Data 1 [file 41467_2026_72071_MOESM3_ESM.xlsx]

## Sheet: Sheet1
Taxon	Institution	Specimen Number	Total presacral vertebrae	Vertebrae analysed	Region Score	Delta-AIC	Heterogeneity	Log-body mass	Body Mass (kg)	Ecology	Region score 5% models	Delta-AIC 5% models	Heterogeneity 5% models
	Code
Necturus maculosus	UF*	190881	19	19	3	24.35	0.79	-1	0.1	A	3	12.51	0.71
Triturus cristatus	UF*	177072	17	17	2	34.25	0.81	-2	0.01	SA	2	43.44	0.71
Proteus anguinus	UMZC	R.16145	31	30	3	19.38	0.55	-1.76	0.02	A	3	32.23	1.49
Procynosuchus delaharpeae	UMZC	2020.17	24	23	3	16.81	1.01	0.47	2.92	SA	2.95	5.96	1.39
Didelphis albiventris	UMMZ*	166631	25	25	4	24.58	1.65	0.1	1.25	T	4	14.83	1.88
Mus musculus	UMZC	E.2204	26	26	4	27.85	1.93	-1.7	0.02	T	3	31.33	2.34
Tachyglossus aculeatus	YPM*	MAM.014872	26	26	4	55.92	1.4	0.45	2.8	T	3	8.82	1.68
Eusaurosphargis dalsassoi	PIMUZ	A/111 4380	28	24	1.93	5.2	1.45	NA	NA	T	1.93	5.2	1.34
Stereosternum tumidum	UMZC	T.1342	30	28	3	70.6	0.92	NA	NA	A	3	29	1.21
Champsosaurus laramiensis	FMNH	PR.665	26	25	2	11.21	0.76	NA	NA	SA	2	25.05	0.9
Dolichorhynchops osborni	USNM	PAL.419645	40	40	3.99	9.19	1.13	NA	NA	A	3	22.73	2.23
Sphenodon punctatus	UMMZ*	40651	25	25	3	9.76	0.73	0	1	T	3	39.74	0.79
Hemidactylus frenatus	UMZC	18325	26	26	3.01	10.4	0.84	-2.2	0.01	AR	2.9	4.47	1.01
Chamaeleo chamaeleon	MVZ*	236480	22	22	4	80.46	1.25	-1.02	0.1	AR	4	80.46	1.13
Chamaeleo dilepis	UMZC	R.19830	22	22	3.99	9.26	1.15	-0.86	0.14	AR	4	9.26	1.05
Lacerta viridis	UF*	H-65017	28	28	4	53.55	0.58	-1.04	0.09	T	3	31.06	0.7
Agama agama	UMZC	R.18880	23	23	3.99	9.11	0.94	-0.92	0.12	T	3.98	8.07	0.99
Cnemidophorus lemniscatus	UMZC	R.19250	26	26	4	72.56	0.74	-1.36	0.04	T	4	19.34	0.87
Lygosoma frontoparietale	UMMZ	78792	28	28	4	62.18	0.55	-2.92	0	AR	3	38.49	0.75
Acanthocercus cyanogaster	YPM*	848	23	23	4	92.89	0.95	-0.79	0.16	AR	4	116.82	1.01
Draco dussumieri	UF*	19920	25	25	4	48.29	1.24	-2.06	0.01	T	4	39.02	1.44
Nephrurus asper	MVZ*	225769	26	26	3.97	6.99	0.78	-1.58	0.03	AR	3	17.11	0.95
Anolis carolinensis	UMZC	R.19010	23	23	3	16.26	0.94	-2.06	0.01	AR	3.2	2.77	1
Calotes versicolor	UMZC	R.18820	23	23	4	45.76	1.08	-0.93	0.12	T	4	21.89	1.14
Heloderma suspectum	UF*	167975	35	35	4	54.05	0.42	-0.01	0.98	SA	3	6.92	0.7
Shinisaurus crocodilurus	UF*	60925	26	26	4	23.41	0.57	0.13	1.35	T	4	25.06	0.7
Xenosaurus rectocollaris	UF*	51438	29	29	4	36.61	0.59	-1.53	0.03	T	4	31.22	0.94
Aeluroscalabotes felinus	FMNH*	269091	26	26	4	68.66	0.82	-1.41	0.04	AR	4	61.78	0.99
Zonosaurus madagascariensis	UMMZ*	207231	28	28	4	75.89	0.54	-1.16	0.07	T	4	34.21	0.7
Diploglossus monotropis	UF*	80152	33	33	4	86.01	0.41	-0.65	0.22	T	3	24.08	0.38
Lepidophyma flavimaculatum	YPM*	16879	26	26	3	10.05	0.66	-1.14	0.07	T	3	30.83	0.8
Abronia graminea	CAS*	138886	28	28	4	11.98	0.67	-1.72	0.02	T	4	66.06	0.89
Lanthanotus borneensis	FMNH*	134698	38	38	4	26.85	0.43	0.13	1.35	AR	3	30.77	0.6
Sceloporus undulatus	UMZC	R.19080	23	23	4	99.88	0.99	-1.61	0.03	T	4	27.04	1.09
Varanus komodoensis	TMM	M.17921	28	28	4	20.33	0.86	2.01	102.33	T	3	49.38	1.12
Varanus niloticus	UCMP	123072	28	28	3	12.47	0.69	1.37	23.44	SA	2.83	3.13	0.83
Varanus dumerilii	UMZC	R.19180	28	28	4	44.37	0.47	0.6	3.98	AR	4	69.95	0.67
Euparkeria capensis	SAM	PK-5867	22	21	3	14.9	0.79	-0.23	0.59	T	3	14.9	1.18
Trilophosaurus buettneri	FMNH	PR.259	24	24	2.16	3.33	1.56	1.56	36.66	T	2	16.23	1.74
Protosuchus richardsoni	AMNH*	3024	23	21	2	13.38	1.36	-1.4	0.04	SA	2	21.59	1.5
Postosuchus kirkpatricki	UCMP	139146	24	22	3	15.9	1.17	1.74	55.41	T	3	15.58	1.29
Prestosuchus chiniquensis	UCMP	32779	25	25	3	20.8	1.1	NA	NA	T	3	7.11	1.26
Mahajangasuchus insignis	FMNH*	PR.2721	23	20	3	45.48	1.9	NA	NA	SA	3	25.87	2.12
Desmatosuchus spurensis	UMMP	VP.7476	27	24	3	27.84	1.28	-0.55	0.28	T	2.97	7.22	1.6
Machaeroprosopus pristinus	UCMP	1222, 34253, 122240, 122239	26	26	2	28.9	1.31	-0.85	0.14	SA	2	37.38	1.58
Alligator mississippiensis	TMM	M.4135	24	24	4	76.17	1.75	2.15	141.25	SA	4	119.58	1.92
Alligator sinensis	TCWC*	86174	24	24	4	102.69	1.57	1.13	13.49	SA	4	89.18	1.71
Osteolaemus tetraspis	TMM/CrocBase	M.6774/FDC1	24	24	4	59.36	1.7	1.23	16.98	SA	3	37.15	1.74
Crocodylus acutus	UMZC/TMM	6051-83/6040	24	24	4	76.3	1.61	2.12	131.83	SA	4	59.94	1.76
Crocodylus niloticus	UMZC	R.6113	24	24	4	70.06	1.71	1.94	87.1	SA	4	20.91	1.87
Mecistops cataphractus	TMM	M.3529	24	24	4	67	1.66	1.83	67.61	SA	4	10.29	1.79
Crocodylus moreletii	TMM	M.4980	24	24	4	116.8	1.73	2.04	109.65	SA	4	157.31	1.89
Crocodylus porosus	TMM	M.7365	24	24	4	113.9	1.72	2.43	269.15	SA	4	143.45	1.88
Caiman crocodilus	CrocBase	NNC4	24	24	4	72.86	1.62	1.31	20.42	SA	4	48.46	1.77
Gavialis gangeticus	UMZC	R.5783	24	24	4	102.67	1.74	2.05	112.2	SA	4	106.81	1.89
Tomistoma schlegelii	UMZC	R.5842	24	24	4	71.56	1.79	2.15	141.25	SA	4	77.83	1.82
Anhanguera robustus	TMM	43417	15	15	2	23.9	2.26	1.08	12.02	V	2	23.9	2.04
Stegosaurus stenops	NHMUK	R36730	26	26	4	14.56	1.69	3.23	1698.24	T	3	3.08	1.78
Sauropelta edwardsorum	YPM	5071, 5051, -21, -37, -45, -48, -49, -54, -55, -61, -66, -67, -68, -75, -83, -96, -98, 5301, 5315, 5324, 5495	20	18	2	31.67	2.05	3.48	3019.95	T	2	31.67	1.85
Utahceratops gettyi	UMNH	VP.16682, 16685, 12198	22	19	2	31.7	2.29	3.4	2500	T	2	31.7	2.08
Thescelosaurus	UCMP	137225	24	21	2	30.71	1.17	-0.47	0.34	T	2	30.71	1.07
Tenontosaurus tilletti	MCZ	4205.R	28	28	3	15.17	1.79	2.91	812.83	T	2.82	2.97	2.34
Dryosaurus altus	YPM	57717	25	25	3	13.54	1.9	2.2	158.49	T	3	6.51	2.12
Plateosaurus	MFN	MB R.1937	25	25	3	33.24	1.46	2.96	912.01	T	3	62.72	1.7
Herrerasaurus ischigualastensis	TMM	UT.43451	22	22	3	18.02	1.22	2.43	269.15	T	3	18.02	1.11
Tyrannosaurus rex	USNM /FMNH	MOR.555/PR.2081	20	20	3	63.42	1.88	3.89	7762.47	T	3	63.42	1.72
Majungasaurus crenatissimus	UA	8678	22	22	3	21.7	2.11	3.2	1584.89	T	3	21.7	1.92
Anzu wyliei	CM	78000, 78001	22	22	2.18	2.98	2.48	1.1	12.54	T	2.18	2.98	2.26
Hesperornis regalis	YPM	1207	23	23	2	35.85	2.1	1.36	22.91	SA	2	35.85	1.91
Falcarius utahensis	UMNH	VP.12440-3, 14534-6, 14657, 15021, 15026, 15197, 1599, 589, C6.825, C6.1645	21	16	2	44.54	1.86	1.92	83.18	T	2	44.54	1.69
Andalgalornis steulleti	FMNH	P.14357	17	17	2	35.04	2.42	1.6	39.81	T	2	35.04	2.13
Emeus crassus	YPM/FMNH	9887-464/PA.34	26	26	3	33.14	1.33	1.75	56.23	T	3	19.61	1.53
Dromaius novaehollandiae	UMZC	369/370	28	28	4	52.66	1.17	1.57	37.15	T	4	29.79	1.47
Cygnus cygnus	UMZC	250	29	29	4	52.1	1.18	0.97	9.35	V	3.94	5.58	1.5
Cygnus olor	TMM	M.12754	31	31	4	24.77	1.25	1	10	V	4	41.01	1.73
Cygnus atratus	CM	S16508	29	29	4	50.71	1.27	0.75	5.6	V	3.82	3	1.5
Pygoscelis papua	UMZC	184.FA	21	21	4	28.07	1.95	0.78	6.03	SA	4	28.07	1.76
Gavia immer	UCMP	131528	20	20	3	44.88	1.84	0.61	4.07	V	3	44.88	1.66
Pelecanus erythrorhynchos	TMM	M.14467	18	18	3	71.1	1.89	0.85	7.08	V	3	71.1	1.68
Pelecanus crispus	UMZC	258.B	20	20	3	46.53	1.92	0.95	8.91	V	3	46.53	1.72
Grus leucogeranus	UMZC	344.D	19	19	3	79	1.72	0.78	6.03	V	3	79	1.54
Casuarius casuarius	UMZC	372	25	25	4	64.08	1.25	1.64	43.65	T	4	75.8	1.52
Pezophaps solitaria	UMZC	652	18	18	2	37.75	1.85	1.23	16.98	V	2	37.75	1.64
Raphus cucullatus	UMZC	415	18	16	2	15.37	2.11	1.08	12.02	T	2	15.37	1.88
Apteryx lawryi	UMZC	713	21	21	3	27.2	1.69	0.36	2.3	T	3	27.2	1.52
Aegypius monachus	UMZC	517AA	17	17	2	14.15	2.4	0.95	8.91	V	2	14.15	2.12
Circus macrourus	UMZC	504MA	19	19	3	41.88	1.99	-0.35	0.45	V	3	41.88	1.79
Aegithalos caudatus	UMZC	27	21	21	3	44.34	1.91	-2.09	0.01	V	3	44.34	1.73
Anthropoides virgo	UMZC	344.cc	24	24	4	64.11	1.64	0.36	2.29	V	4	30.53	1.78
Aix sponsa	FMNH*	315116	21	21	4	48.37	1.89	-0.19	0.65	V	4	48.37	1.71
Eudromia elegans	UMZC	404E	21	20	4	38.05	1.42	-0.18	0.66	V	4	38.05	1.28
Struthio camelus	UMZC	374	24	24	4	37.19	1.53	2.05	112.2	T	4	37.72	1.41
Rhea americana	UMZC	378	21	21	3	20.07	1.78	1.36	23	T	3	20.07	1.61
Columba palumbus	UMZC	409A	17	15	2	15.1	2.13	-0.31	0.49	V	2	15.1	1.88
Ramphastos ambiguus	NHMUK*	S2202.21.8	18	18	3	18.82	2.06	-0.22	0.6	V	3	18.82	1.83
Balaeniceps rex	NHMUK*	S1952.1.100	21	20	3	85.59	1.87	0.78	6	T	3	85.59	1.7
