# Supplementary material for: Evolution of the reptile spine reveals independent trajectories to axial skeletal complexity in amniotes
Source: Nat Commun. 2026 Apr 16;17:5304. doi: 10.1038/s41467-026-72071-x (PMC13269487; doi:10.1038/s41467-026-72071-x)
Supplement: Supplementary file 4 — Supplementary Data 2 [file 41467_2026_72071_MOESM4_ESM.xlsx]

## Sheet: Sheet1
Taxon	Body mass source
Necturus maculosus	Miller & Hutchinson 1979
Triturus cristatus	Edgar & Bird 2006
Proteus anguinus	Voituron et al. 2010
Procynosuchus delaharpeae	Cavanaugh 2021
Didelphis albiventris	de Almeida et al. 2008
Mus musculus	Thonhauser et al. 2013
Tachyglossus aculeatus	Rismiller 2003
Eusaurosphargis dalsassoi	NA
Stereosternum tumidum	NA
Champsosaurus laramiensis	NA
Dolichorhynchops osborni	NA
Sphenodon punctatus	Feldman et al. 2015
Hemidactylus frenatus	Feldman et al. 2015
Chamaeleo chamaeleon	Feldman et al. 2015
Chamaeleo dilepis	Feldman et al. 2015
Lacerta viridis	Feldman et al. 2015
Agama agama	Feldman et al. 2015
Cnemidophorus lemniscatus	Feldman et al. 2015
Lygosoma frontoparietale	Feldman et al. 2015
Acanthocercus cyanogaster	Feldman et al. 2015
Draco dussumieri	Feldman et al. 2015
Nephrurus asper	Feldman et al. 2015
Anolis carolinensis	Feldman et al. 2015
Calotes versicolor	Feldman et al. 2015
Heloderma suspectum	Feldman et al. 2015
Shinisaurus crocodilurus	Feldman et al. 2015
Xenosaurus rectocollaris	Feldman et al. 2015
Aeluroscalabotes felinus	Feldman et al. 2015
Zonosaurus madagascariensis	Feldman et al. 2015
Diploglossus monotropis	Feldman et al. 2015
Lepidophyma flavimaculatum	Feldman et al. 2015
Abronia graminea	Feldman et al. 2015
Lanthanotus borneensis	Feldman et al. 2015
Sceloporus undulatus	Feldman et al. 2015
Varanus komodoensis	Feldman et al. 2015
Varanus niloticus	Feldman et al. 2015
Varanus dumerilii	Feldman et al. 2015
Euparkeria capensis	Bishop et al. 2020
Trilophosaurus buettneri	Bishop et al. 2020
Protosuchus richardsoni	Colbert 2012
Postosuchus kirkpatricki	Bishop et al. 2020
Prestosuchus chiniquensis	NA
Mahajangasuchus insignis	NA
Desmatosuchus spurensis	Kubo & Benton 2007
Machaeroprosopus pristinus	Hurlburt et al. 2003
Alligator mississippiensis	O'Brien et al. 2019
Alligator sinensis	O'Brien et al. 2019
Osteolaemus tetraspis	O'Brien et al. 2019
Crocodylus acutus	O'Brien et al. 2019
Crocodylus niloticus	O'Brien et al. 2019
Mecistops cataphractus	O'Brien et al. 2019
Crocodylus moreletii	O'Brien et al. 2019
Crocodylus porosus	O'Brien et al. 2019
Caiman crocodilus	O'Brien et al. 2019
Gavialis gangeticus	O'Brien et al. 2019
Tomistoma schlegelii	O'Brien et al. 2019
Anhanguera robustus	Witton 2008
Stegosaurus stenops	O'Gorman & Hone 2012
Sauropelta edwardsorum	Benson et al. 2014
Utahceratops gettyi	Sampson et al. 2010
Thescelosaurus	Benson et al. 2017
Tenontosaurus tilletti	Benson et al. 2014
Dryosaurus altus	Benson et al. 2014
Plateosaurus	Benson et al. 2014
Herrerasaurus ischigualastensis	O'Brien et al. 2019
Tyrannosaurus rex	Benson et al. 2014
Majungasaurus crenatissimus	O'Brien et al. 2019
Anzu wyliei	O'Brien et al. 2019
Hesperornis regalis	Benson et al. 2014
Falcarius utahensis	O'Brien et al. 2019
Andalgalornis steulleti	Dunning 2008
Emeus crassus	Dunning 2008
Dromaius novaehollandiae	Dunning 2008
Cygnus cygnus	Dunning 2008
Cygnus olor	Dunning 2008
Cygnus atratus	Dunning 2008
Pygoscelis papua	Dunning 2008
Gavia immer	Dunning 2008
Pelecanus erythrorhynchos	Dunning 2008
Pelecanus crispus	Dunning 2008
Grus leucogeranus	Dunning 2008
Casuarius casuarius	Dunning 2008
Pezophaps solitaria	Dunning 2008
Raphus cucullatus	Dunning 2008
Apteryx lawryi	Dunning 2008
Aegypius monachus	Dunning 2008
Circus macrourus	Dunning 2008
Aegithalos caudatus	Dunning 2008
Anthropoides virgo	Dunning 2008
Aix sponsa	Dunning 2008
Eudromia elegans	Dunning 2008
Struthio camelus	Dunning 2008
Rhea americana	Dunning 2008
Columba palumbus	Dunning 2008
Ramphastos ambiguus	Dunning 2008
Balaeniceps rex	Dunning 2008
