# Supplementary material for: Evolution of the reptile spine reveals independent trajectories to axial skeletal complexity in amniotes
Source: Nat Commun. 2026 Apr 16;17:5304. doi: 10.1038/s41467-026-72071-x (PMC13269487; doi:10.1038/s41467-026-72071-x)
Supplement: Supplementary file 7 — Source Data [file 41467_2026_72071_MOESM7_ESM.xlsx]

## Sheet: Figure 1
Figure 1: Morphological variation in the presacral vertebral column of Alligator mississippiensis. A. Cervical (vertebra 5), thoracic (vertebra 11), and lumbar (vertebra 22) vertebral elements in right anterolateral view. Numbered landmarks were used to quantify vertebral shape. B. The first principal component of shape change in the presacral vertebral column against vertebral position with the …
COLUMN	DESCRIPTION
V	Vertebral number
PC[ ]	Principal component, number refers to which principal component
V	PC1	PC2	PC3	PC4	PC5	PC6	PC7	PC8	PC9	PC10	PC11	PC12	PC13	PC14	PC15	PC16	PC17	PC18	PC19	PC20	PC21
3	-0.418323	-0.0720775	0.109039	0.133987	-0.00348045	9.13406217521865e-05	0.0341425	-0.0244829	0.00451879	-0.00621326	0.00545106	-0.00223596	0.00311666	-0.00486265	0.00167764	-0.0024751	0.00277876	0.00313093	-0.00119194	-0.000806135	-0.000565796
4	-0.418171	-0.0859992	0.0864957	0.0476448	0.0268285	0.0135519	-0.0159315	0.0219401	-0.0102505	0.00931703	-0.0258026	0.00383539	-0.0111045	0.0135264	-0.00209827	0.00323281	-0.00194979	-0.00498481	0.000465937	-0.000106878	-0.000194088
5	-0.411934	-0.103019	0.0609124	-0.0226445	0.00221316	-0.0206166	-0.0243441	0.0225084	-0.0105621	-0.00636843	0.0123156	-0.0118651	0.0168049	-0.0140281	-0.000981797	0.00415722	-0.00199731	-0.00203351	0.0047633	0.00449208	0.000817044
6	-0.3928	-0.0906239	0.0201674	-0.0661691	0.0264599	-0.00103758	-0.0206513	-0.0166879	0.0209419	0.021632	0.0161927	0.0059605	-0.0176978	-0.00414741	0.00354611	-0.00684266	-0.00247998	0.00364693	-0.00277077	-0.000715517	0.000775438
7	-0.366516	-0.0587872	-0.0264978	-0.0966457	0.0116403	0.00135921	0.0163848	-0.000362472	0.00633736	-0.0314764	-0.000194005	0.0096584	-0.0030362	0.00299378	-0.00165174	0.0082233	0.00951755	-0.00471027	-0.00496713	-0.00276673	-0.00343913
8	-0.358007	0.0228786	-0.0547958	-0.06475	-0.0124077	0.00502616	0.0136296	-0.0105947	0.00100874	-0.00264183	-0.0129512	-0.000946214	0.0142971	0.0111726	-0.00504706	-0.0107115	-0.00495727	0.0109019	0.00852549	0.00254054	0.00428882
9	-0.30183	0.10672	-0.0750874	-0.0202912	-0.0273165	0.00894953	0.0202836	0.00615225	-0.0132377	0.0248031	0.00609118	-0.00782313	0.0128574	0.00373461	0.00874695	0.00304277	-0.00451863	-0.00708012	-0.00891636	-0.00527262	-0.00183015
10	-0.237038	0.200656	-0.0898849	0.01532	-0.0517086	0.0114332	0.00875212	0.00928553	-0.00974718	-0.000424646	-0.00624516	-0.000347072	-0.0222915	-0.0169593	-0.00164332	0.00119501	0.00286422	0.00143562	0.00587236	0.00281576	0.000664244
11	-0.111562	0.256631	-0.0259895	0.0601587	-0.0261416	0.0107333	-0.0479154	-0.0166886	0.0123318	-0.0128958	0.00615005	4.01734747181364e-05	0.00686635	0.00860414	-0.00210226	0.00360345	0.00103685	6.61962893671653e-05	-0.00343986	-0.000320058	1.08643567191655e-05
12	0.113029	0.202222	0.0252018	0.0151641	0.0293843	-0.0469357	0.00348496	0.0181003	0.00778958	0.00545992	-0.00685248	0.021723	0.00813614	-0.00342913	0.00562744	-0.00876078	0.00588354	5.06334525446192e-05	0.000489208	-0.00167321	-0.00128612
13	0.193646	0.146332	0.0344915	-0.0141182	0.0383586	-0.0227767	0.0163047	-0.00128295	0.00221511	0.00967335	0.0115782	-0.017558	-0.00793813	0.0100357	-0.0163234	0.0045127	0.0013549	-0.000186499	0.00379041	0.00257597	-0.00552779
14	0.248723	0.105424	0.0280549	-0.0102765	0.0422146	0.000222701	0.0135798	0.00221915	0.00783825	-0.016136	-0.000257357	-0.00979067	-0.00745029	0.00161309	0.0114698	-0.00160527	-0.00997934	-0.00785951	-0.00438509	0.00610881	0.00862286
15	0.274138	0.0604908	0.0475769	-0.0105653	0.0414759	0.0226829	0.00351565	-0.00100082	-0.018173	-0.000753638	0.00354744	0.0164509	0.00384255	-0.00832663	-0.00767927	0.0102812	-0.0116678	0.0116091	-0.00348014	-0.00352523	0.00116125
16	0.289931	0.0189975	0.0448905	-0.0202697	0.0268661	0.0302642	-0.00755384	-0.00361919	-0.00549181	-0.00299205	-0.000604109	-0.0104111	0.00237643	-0.00610958	-0.00240063	-0.0110635	0.00728566	-0.00811952	0.00714597	-0.0117052	0.00193045
17	0.311998	-0.00280687	0.0431467	-0.0282989	0.00822618	0.0307672	-0.00432012	-0.008081	-0.00465231	0.00205684	-0.00538383	-0.00143076	0.00436842	-0.000557101	0.0159541	-0.000886852	0.00404207	0.00401631	0.00303886	0.00834347	-0.0100278
18	0.312294	-0.0498804	0.0580822	-0.0354887	-0.0360718	-0.00793496	-0.00204154	-0.0102947	0.00820847	0.0152828	-0.0181181	-0.00730203	0.00479405	-0.00510304	-0.00420545	0.00810124	0.0131469	0.00359647	-0.00803683	0.00221283	0.00644727
19	0.279932	-0.0802855	0.0548768	-0.0235169	-0.0768742	-0.0190732	-0.00125882	-0.0190282	0.00154461	-0.00223169	-0.00725468	0.00919087	-0.00116583	-0.00241815	-0.00560316	-0.00214785	-0.0138485	-0.0122565	0.00212426	-0.000292315	-0.00382194
20	0.255707	-0.0890432	0.0229793	0.0085321	-0.0469549	0.00419566	0.0014402	0.011725	-0.0273019	-0.00122752	0.0246996	0.011664	-0.00518343	0.0128667	-0.000768961	-0.00667638	0.00789836	0.000511658	-0.00128747	0.00348896	0.00416546
21	0.237249	-0.0920224	-0.00905531	0.0129209	-0.0345557	-0.0185539	-3.23925e-06	0.0129725	0.0141556	-0.00438511	0.00277806	-0.00720469	-0.00657607	0.00719254	0.013288	0.0105512	-0.0031115	0.0100806	0.00805738	-0.00855326	0.000545668
22	0.214229	-0.121876	-0.0658375	0.0334849	-0.0118712	0.0112606	-0.000613536	0.0295917	0.019137	-0.00804004	-0.00282529	-0.00851751	0.000188354	-0.00360632	-0.00827868	-0.0120705	-0.0039927	0.00598645	-0.0108225	1.51581416818009e-05	-0.00424003
23	0.170551	-0.13499	-0.132856	0.0509858	0.0281857	0.0192687	0.0072741	0.00195813	0.0230343	0.0116783	0.00581448	0.0122843	0.00876357	-0.000937877	-0.0038211	0.00787035	0.00197225	-0.00879419	0.00768539	0.0038531	0.00222026
24	0.114754	-0.13894	-0.155911	0.0348362	0.0455296	-0.0328781	-0.0141588	-0.0243295	-0.029645	-0.00411701	-0.0081294	-0.00537533	-0.00396822	-0.00125432	0.00229507	-0.00153089	0.000721834	0.000992118	-0.00266045	-0.000709552	-0.00071676

## Sheet: Figure 1 & 2
Figure 1: Morphological variation in the presacral vertebral column of Alligator mississippiensis. A. Cervical (vertebra 5), thoracic (vertebra 11), and lumbar (vertebra 22) vertebral elements in right anterolateral view. Numbered landmarks were used to quantify vertebral shape. B. The first principal component of shape change in the presacral vertebral column against vertebral position with the …
Table contains information for each of the most likely models for each potential number of regions
COLUMN	DESCRIPTION
regions	Number of regions in that model
breakpoint1	Breakpoints between regions one and two for that model
breakpoint2	Breakpoints between regions two and three for that model
breakpoint3	Breakpoints between regions thre and four for that model
breakpoint4	Breakpoints between regions four and five for that model
breakpoint5	Breakpoints between regions five and six for that model
sumRSS	Residual sum of squares
AICc	Corrected Akaike Information Critereon
deltaAIC	Difference between AICc of this model and the next-best-fit model
model_lik	model likelihood
Ak_weight	Akaike weight
Alligator mississippiensis
regions	breakpoint1	breakpoint2	breakpoint3	breakpoint4	breakpoint5	breakpoint6	sumRSS	AICc	deltaAIC	model_lik	Ak_weight
4	7	11	17	0	0	0	0.0501966	-3672	0	1	1
5	6	10	12	18	0	0	0.0340329	-3595.84	76.1666	2.88826049641128e-17	2.88826049641128e-17
3	8	14	0	0	0	0	0.131736	-3415.91	256.09	2.45876638537558e-56	2.45876638537558e-56
6	6	10	12	17	22	0	0.0244571	-3384.98	287.027	4.70901226223149e-63	4.70901226223149e-63
2	11	0	0	0	0	0	0.249593	-3266.97	405.037	1.11542190975776e-88	1.11542190975776e-88
1	0	0	0	0	0	0	0.978356	-2752.12	919.885	1.77640242204259e-200	1.77640242204259e-200

## Sheet: Figure 2
Figure 2: Presacral vertebral columns and modelled number of regions for representative taxa of major tetrapod clades. Boxes represent vertebrae, colours represent regions within the presacral axial skeleton for the best-fit model of each taxon. Heterogeneity values and AIC are for best-fit models. Abbreviations: At, atlas; Ax, axis; C, cervical; D, dorsal, L, lumbar. Source data are provided as …
Table contains information for each of the most likely models for each potential number of regions for each taxon in the figure
COLUMN	DESCRIPTION
regions	Number of regions in that model
breakpoint1	Breakpoints between regions one and two for that model
breakpoint2	Breakpoints between regions two and three for that model
breakpoint3	Breakpoints between regions thre and four for that model
breakpoint4	Breakpoints between regions four and five for that model
breakpoint5	Breakpoints between regions five and six for that model
sumRSS	Residual sum of squares
AICc	Corrected Akaike Information Critereon
deltaAIC	Difference between AICc of this model and the next-best-fit model
model_lik	model likelihood
Ak_weight	Akaike weight
Necturus maculosus
regions	breakpoint1	breakpoint2	breakpoint3	breakpoint4	breakpoint5	breakpoint6	sumRSS	AICc	deltaAIC	model_lik	Ak_weight
3	5	10	0	0	0	0	0.0169515	-1993.52	0	1	0.998087
2	5	0	0	0	0	0	0.0314628	-1981.01	12.5145	0.00191651	0.00191284
4	4	6	10	0	0	0	0.0118955	-1869.97	123.551	1.48312243489333e-27	1.48028545218664e-27
1	0	0	0	0	0	0	0.0955326	-1810.04	183.479	1.43914245386749e-40	1.436389598029e-40
5	4	6	10	17	0	0	0.00706927	-1634.19	359.336	9.3583959596297e-79	9.34049480266843e-79
6	4	6	8	10	17	0	0.00422134	-983.133	1010.39	3.95330663509937e-220	3.94574457394101e-220
Didelphis albiventris
regions	breakpoint1	breakpoint2	breakpoint3	breakpoint4	breakpoint5	breakpoint6	sumRSS	AICc	deltaAIC	model_lik	Ak_weight
4	7	10	16	0	0	0	0.09679	-2618.75	0	1	0.999999
3	7	15	0	0	0	0	0.172301	-2590.29	28.4621	6.59980794249906e-07	6.59980358675545e-07
5	7	10	15	19	0	0	0.0613247	-2521.09	97.6631	6.20479105018536e-22	6.20478695514514e-22
2	15	0	0	0	0	0	0.403796	-2408.09	210.661	1.80083140065251e-46	1.80083021213916e-46
6	7	10	14	16	22	0	0.0363155	-2304.28	314.47	5.17184872613695e-69	5.17184531281837e-69
1	0	0	0	0	0	0	1.05447	-2152.42	466.333	5.45825288035164e-102	5.45824927801195e-102
Chamaeleo chameleon
regions	breakpoint1	breakpoint2	breakpoint3	breakpoint4	breakpoint5	breakpoint6	sumRSS	AICc	deltaAIC	model_lik	Ak_weight
4	5	11	19	0	0	0	0.0351056	-3004.14	0	1	1
5	4	7	12	19	0	0	0.021258	-2923.68	80.461	3.37374264602513e-18	3.37374264602513e-18
3	8	19	0	0	0	0	0.0750649	-2906.03	98.1129	4.95506521770725e-22	4.95506521770725e-22
6	4	7	12	18	20	0	0.0121798	-2719.42	284.722	1.49099140130179e-62	1.49099140130179e-62
2	15	0	0	0	0	0	0.184225	-2706.3	297.845	2.10767815902001e-65	2.10767815902001e-65
1	0	0	0	0	0	0	0.532628	-2411.95	592.194	2.55079625775327e-129	2.55079625775327e-129
Cygnus atratus
regions	breakpoint1	breakpoint2	breakpoint3	breakpoint4	breakpoint5	breakpoint6	sumRSS	AICc	deltaAIC	model_lik	Ak_weight
4	13	18	22	0	0	0	0.0614325	-3173.79	0	1	0.817833
3	15	22	0	0	0	0	0.0972203	-3170.78	3.00347	0.222743	0.182167
5	6	14	18	22	0	0	0.0432523	-3058.98	114.806	1.17530653105464e-25	9.61204666085573e-26
2	18	0	0	0	0	0	0.221484	-2968.72	205.07	2.94793388704451e-45	2.41091811597126e-45
6	6	14	18	21	24	0	0.0288597	-2843.18	330.607	1.62028524653373e-72	1.32512301957542e-72
1	0	0	0	0	0	0	0.570557	-2683.93	489.853	4.26297732369776e-107	3.48640425853703e-107
